# Supplementary material for: Prognostic Value of Neutrophil-to-Lymphocyte Ratio in Cats With Hypertrophic Cardiomyopathy
Source: Front Vet Sci. 2022 Mar 14;9:813524. doi: 10.3389/fvets.2022.813524 (PMC8964083; doi:10.3389/fvets.2022.813524)
Supplement: Supplementary file 1 [file Table_1.XLSX]

## Sheet: Sheet1
N LAAmax	O LAAmax	HF LAAmax	N LA max	O LA max	HF LA max	N LA FS	O LA FS	HF LA FS	N LA:Ao	O LA:Ao	HF LA:Ao	N IVSd	O IVSd	HF IVSd	N LVFWd	O LVFWd	HF LVFWd	N E	O E	HF E	N A	O A	HF A	N E:A	O E:A	HF E:A	N DTE	O DTE	HF DTE	N DTE slope	O DTE slope	HF DTE slope	N E'	O E'	HF E'	N A'	O A'	HF A'	N LF FS	O LV FS	HF LV FS	N Age	O Age	HF Age	N survive	O survive	HF survive	N study time	O study time
0.45	0.26	0.2	12.76	16.78	18.76	22.8	17.3	14.32	1.12	1.68	1.95	4.29	7.45	8.57	4.54	7.58	7.03	0.553	0.69	0.83	0.71	0.91	0.37	1.03	0.789	1.31	131.3	108.4	81.02	8.51	4.67	5.74	0.081	0.05	0.04	0.07	0.079	0.049	51	47.4	44.1	5.5	6.9	8.1	1500	567	188	1500	567
0.44	0.39	0.13	13.44	17.11	18.57	21.3	18.11	13.33	1.2	1.7	1.91	4.08	7.23	8.02	4.12	7.33	6.38	0.724	0.71	0.84	0.59	0.75	0.41	1.18	0.802	1.57	107.1	92.14	85.55	8.88	1.57	4.77	0.073	0.057	0.036	0.059	0.087	0.035	57.4	47.4	54.1	8	7.6	6.3	1455	760	322	1455	760
0.47	0.12	0.11	12.89	16.55	19.1	24.44	16.67	12.25	1.28	1.58	1.91	4.57	6.54	6.94	4.97	7.47	8.23	0.814	0.55	0.58	0.64	0.89	0.33	1.1	0.446	1.53	73.6	118.2	77.07	7.5	7.37	4.63	0.052	0.094	0.038	0.027	0.083	0.044	58.6	49.9	50.4	6.2	6.5	6.3	1232	412	411	1232	412
0.51	0.44	0.08	13.44	15.89	19	20.19	18.22	12.67	1.14	1.52	1.95	4.49	7.76	8.52	3.72	7.11	6.98	0.665	0.39	0.6	0.61	0.87	0.41	0.957	0.458	1.12	118.1	100.8	59.44	6.5	6.57	3.81	0.084	0.045	0.027	0.041	0.089	0.026	49.9	60.3	46.8	4.9	6.9	7.3	1100	321	277	1100	321
0.33	0.21	0.09	14.1	15.61	18.22	21.45	14.56	13.11	1.29	1.66	1.85	4.16	6.39	6.79	3.57	7.45	7.7	0.597	0.67	0.42	0.62	0.9	0.17	1.07	0.571	1.26	53.11	91.78	69.28	8.81	6.83	3.03	0.068	0.045	0.026	0.077	0.088	0.074	46.7	48.7	47.6	5.8	7.2	10	900	771	275	900	771
0.49	0.51	0.28	14.56	17.88	18.46	24.33	16.67	14.1	1.24	1.6	1.91	3.96	8.16	7.29	4.31	6.65	8.15	0.66	0.54	0.62	0.91	0.66	0.34	1.13	0.41	1.37	104.4	95.78	48.98	7.94	5.49	4.64	0.067	0.042	0.028	0.056	0.095	0.056	44.4	50.1	46.8	6.4	6.8	9.6	877	456	200	877	456
0.65	0.56	0.22	13.48	19.12	17.99	21.09	17.71	15.11	1.27	1.71	1.84	3.13	6.96	9.44	3.88	7.2	8.17	0.683	0.71	0.92	0.51	0.67	0.51	1.19	0.46	1.28	106.1	110.6	83.92	7.46	6.28	5.84	0.068	0.043	0.031	0.058	0.074	0.034	43	50.5	53.4	6	7	7.5	767	211	178	767	211
0.59	0.49	0.38	13.87	18.88	18.51	19.88	17.1	14.48	1.32	1.56	1.9	4.04	6.41	8.65	3.98	6.82	9.68	0.676	0.36	0.59	0.47	0.84	0.49	1.3	0.592	1.36	104.6	94.26	74.66	9.94	7	5.36	0.076	0.079	0.026	0.045	0.084	0.052	57.8	46.4	45	5.5	7.2	6.2	1220	98	322	1220	98
0.52	0.41	0.25	14.51	18.31	29.99	23.33	16.89	13.33	1.32	1.96	1.93	3.95	7.63	8.19	3.63	7.97	8	0.768	0.64	0.89	0.41	0.99	0.36	1.11	0.74	1.66	81.99	114.5	61.91	7.21	6.24	4.01	0.073	0.07	0.024	0.05	0.076	0.063	60.4	42.8	37.4	5.9	7	10	1344	613	411	1344	771
0.678	0.56	0.21	15.1	17.54	19.44	24.56	18.99	12.98	1.37	1.67	1.87	4.37	6.16	6.32	4.16	7.78	8.02	0.717	0.51	0.61	0.51	1.1	0.41	1.19	0.652	1.4	81.69	104.2	56.03	7.12	5.93	5.9	0.076	0.059	0.022	0.071	0.078	0.081	50.1	49.6	42.3	6.7	7.2	7	1400	756	388	1400	456
0.51	0.62	0.4	14.48	14.44	18.56	20.99	19.32	14.67	1.23	1.77	1.79	4.35	7.05	6.77	3.93	5.79	7.02	0.819	0.48	0.78	0.43	0.68	0.27	1.09	0.622	1.32	94.46	92.14	88.27	6.86	7.47	3.82	0.079	0.049	0.033	0.076	0.083	0.039	54.1	52.2	53.8	6.6	6.3	7.3	1444	321	409	1444	321
0.7	0.55	0.31	13.41	13.67	19.45	19.56	19.1	12.11	1.15	1.62	1.9	4.43	7.05	8.12	4.16	6.86	9	0.645	0.45	0.59	0.53	0.87	0.46	1.04	0.697	1.33	105	103.3	51.88	10.7	8.53	5.45	0.076	0.054	0.031	0.085	0.059	0.03	52.7	51.4	41.1	7.7	6.7	6.4	567	256	116	567	256
0.88	0.44	0.47	12.55	16.54	19.99	25.56	17.32	15.67	1.22	1.66	1.92	3.83	7.3	6.78	4.65	7.66	7.45	0.507	0.52	0.58	0.65	0.69	0.49	1.07	0.7	0.926	110.8	95.54	88.42	5.95	5.28	5.18	0.051	0.056	0.04	0.083	0.083	0.073	49.7	52.5	46.5	5.7	6.9	5.5	656	188	277	656	188
0.27	0.21	0.26	13.83	13.29	23.33	20.18	18.81	15.11	1.25	1.64	2.14	3.62	7.73	8.32	5.05	7.03	7.71	0.614	0.51	1	0.61	0.75	0.47	1.22	0.718	1.42	67.33	108.3	63.69	9.52	7.56	5.38	0.073	0.046	0.044	0.064	0.066	0.032	51.3	51.1	48.4	6.4	5.7	9.1	910	528	188	910	528
0.29	0.09	0.29	13.35	17.23	21.56	21.33	16.67	12.23	1.41	1.62	1.94	4.01	6.55	8.7	4.09	6.35	8.07	0.687	0.52	0.82	0.74	0.56	0.51	0.977	0.467	1.4	91.31	87.97	74.77	8.12	5.24	4.85	0.061	0.083	0.03	0.068	0.085	0.037	51.7	50.7	43	9.8	7.2	12	88	114	144	88	114
0.37	0.46	0.06	14.72	16.98	22.34	22.67	17.88	14.41	1.33	1.71	1.95	4.94	6.94	6.67	3.64	6.79	7.09	0.63	0.56	0.66	0.57	0.81	0.44	1.03	0.601	1.54	79.86	119.5	82.04	7.23	10.5	5.86	0.071	0.037	0.024	0.082	0.079	0.011	41	56.3	49.1	5.1	5.1	11	55	1043	56	55	1043
0.56	0.51	0.11	15.22	15.55	20.83	26.66	17.9	12.33	1.28	1.69	1.89	4.96	6.64	7.34	4.86	7.45	8.54	0.691	0.48	0.78	0.43	0.95	0.38	1.24	0.469	1.76	90.92	119.5	55.94	8.45	5.21	4.35	0.055	0.033	0.046	0.05	0.067	0.061	51.5	54.4	42.3	5.4	6.7	2.2	457	987	199	457	987
0.78	0.44	0.15	14.22	15.45	18.44	19.54	19.34	11.23	1.26	1.63	2.01	4.32	7.32	8.47	4.28	7.2	8.33	0.555	0.37	0.71	0.56	0.91	0.36	1.02	0.946	1.3	67.65	92.1	76.53	4.09	7.39	5.67	0.065	0.056	0.024	0.063	0.084	0.047	51.6	48.3	40.3	7.3	8.5	6.1	365	634	201	365	634
0.61	0.47	0.03	14.67	15.01	23.45	21.55	18.54	10.05	1.44	1.61	2.09	4.64	5.62	8.04	3.94	7.53	9.39	0.539	0.34	0.6	0.5	0.97	0.43	1.16	0.547	1.24	87.53	91.31	62.36	6.45	6.82	5.87	0.089	0.019	0.019	0.067	0.089	0.063	52.8	49.4	53.8	5.6	5.3	7.9	366	908	100	366	908
0.52	0.32	0.19	12.89	16.56	18.14	25.53	16.68	13.12	1.07	1.72	1.83	5.06	6.95	7.32	4.4	6.61	7.31	0.686	0.43	1	0.69	0.94	0.48	1.03	0.552	1.42	74.16	88.26	77.82	4.71	5.45	4.01	0.076	0.045	0.025	0.047	0.064	0.049	57.5	38.1	42.2	7.1	6.7	8.2	781	112	188	781	112
0.38	0.48	0.21	15.88	15.98	18.99	19.87	17.21	11.14	1.21	1.52	1.89	3.58	6.69	8.24	4.71	7.96	6.84	0.81	0.36	1	0.35	0.88	0.52	1.21	0.617	1.09	120.6	99.34	48.07	8.31	7.57	6.07	0.069	0.05	0.029	0.045	0.07	0.041	56.4	51.1	44.9	3.9	6.2	5.6	1203	487	245	1203	487
0.44	0.5	0.05	13.76	15.61	20.45	26.33	17.3	15.23	1.15	1.62	1.91	4.75	8.14	8.48	3.74	7.52	8.53	0.55	0.56	0.74	0.59	0.79	0.38	1.14	0.88	1.5	70.15	107.7	87.47	8.41	4.92	7.18	0.063	0.032	0.024	0.051	0.064	0.06	51.5	46.6	49.7	6.3	5.8	7.8	1405	342	88	1405	342
0.31	0.27	0.1	14.71	15.33	21.77	21.09	17.1	13.33	1.42	1.73	1.95	4.36	8.1	8.81	4.32	6.79	8.59	0.736	0.38	0.65	0.56	0.77	0.42	1.08	0.515	1.04	102.9	103.8	56.13	7.08	8.08	3.49	0.069	0.069	0.026	0.058	0.073	0.031	55.3	51.4	42.1	4.6	6.6	7.4	288	897	115	288	897
0.56	0.1	0.02	13.45	17.88	23.4	22.56	16.27	9.3	1.2	1.78	2.21	4.23	7.84	7.94	4.39	7.46	8.57	0.675	0.41	0.51	0.36	0.85	0.58	1.21	0.387	1.31	99.56	102.1	78.35	8.33	7.4	6.46	0.05	0.066	0.048	0.024	0.061	0.025	55.1	45.4	31.6	6.8	5.6	5	345	621	36	345	621
0.51	0.43	0.02	12.77	16.01	22.89	26.65	17.78	8.8	1.29	1.5	2.31	4.7	7.22	7.95	3.77	6.28	8.02	0.845	0.34	0.69	0.98	0.83	0.41	1.07	0.688	1.06	108.4	123.8	98.88	7.79	9.61	4.97	0.079	0.034	0.033	0.071	0.082	0.039	48.4	43.1	45.6	8.1	6.5	6.4	599	328	19	599	328
0.6	0.46	0.03	13.51	16.01	22.44	24.31	18.2	9.98	1.14	1.67	2.15	4.14	7.78	7.38	4.05	6.94	7.79	0.759	0.51	0.82	0.39	0.93	0.41	1.05	0.844	1.23	80.26	88.44	81.38	7.64	4.55	5.8	0.073	0.045	0.022	0.1	0.082	0.042	35.1	45.5	44.4	4.6	8.2	5.9	862	67	34	862	67
0.61	0.55	0.06	15.52	14.23	19.57	22.89	18.8	13.34	1.26	1.8	1.85	4.8	7.26	7.98	4.46	6.35	8.06	0.561	0.33	0.69	0.48	0.56	0.43	1.13	0.736	1.19	90.06	86.9	97.41	7.56	3.32	4.25	0.053	0.047	0.023	0.076	0.079	0.04	48.8	41	54.5	7.3	6.5	7.4	671	99	44	671	99
0.67	0.38	0.055	13.1	15.29	20.3	23.41	16.68	12.12	1.21	1.65	1.99	3.22	6.27	8.41	4.47	6.97	7.8	0.669	0.7	0.84	0.69	0.88	0.44	1.12	0.595	1.46	110.1	116	57.4	6.26	7.06	5.48	0.075	0.06	0.023	0.062	0.091	0.029	39.7	53.7	43.7	5.1	6.2	10	901	236	48	901	236
0.5	0.36	0.0432	14.8	17.82	19.88	22.1	16.12	12.25	1.24	1.77	1.89	4	7.01	8.05	3.92	6.79	7.46	0.792	0.43	0.68	0.63	1	0.33	0.953	0.621	1.27	86.5	99.59	73.76	6.26	3.77	5.71	0.076	0.074	0.028	0.055	0.075	0.057	43.6	44.5	41.6	7.4	6.6	7.1	77	546	77	77	546
0.69			13.22			22.56			1.28			4.81			4.26			0.685			0.83			1.04			103			7			0.06			0.1			55			7.9			88			88
0.53			13.89			23.41			1.26			5.11			3.39			0.631			0.53			1.11			77.22			5.14			0.076			0.047			58.6			5.9			261			261
0.48			14.76			20.99			1.33			5.02			4.61			0.752			0.67			1.09			83.03			8.99			0.059			0.043			57.5			5.3			318			318
0.45			15.11			23.59			1.37			4.64			3.49			0.633			0.75			1.09			95.87			6.19			0.053			0.047			39.8			6.6			932			932
0.44			15.08			21.9			1.2			3.62			4.62			0.689			0.68			1.1			110.2			7.29			0.066			0.09			47.7			6.8			45			45
0.49			15.22			19.99			1.23			4.99			4.1			0.567			0.52			1.11			87.53			8.78			0.06			0.088			47.9			4.8			327			327
0.48			14.6			17.67			1.3			3.83			4.4			0.589			0.81			1.21			75.79			6.83			0.056			0.073			40.1			5.4			1087			1087
0.67			14.48			23.45			1.31			3.78			4.17			0.549			0.44			1.12			102.9			8.57			0.072			0.081			45.8			6.1			1329			1329
0.56			15.22			25.54			1.34			4.34			3.76			0.564			0.66			0.956			78.49			9.01			0.057			0.038			53			6.1			129			129
[truncated: 1 more columns]
